# Supplementary material for: The impact of subjective recognition experiences on recognition heuristic use: A multinomial processing tree approach
Source: Psychon Bull Rev. 2014 Mar 18;21(5):1131–8. doi: 10.3758/s13423-014-0587-4 (PMC4181781; doi:10.3758/s13423-014-0587-4)
Supplement: Supplementary file 1 — (ZIP 196 kb) [file 13423_2014_587_MOESM1_ESM.zip]

Archive with 12 entries (9 files):
- Supplemental Material/
- Supplemental Material/.DS_Store
- __MACOSX/
- __MACOSX/Supplemental Material/
- __MACOSX/Supplemental Material/._.DS_Store
- Supplemental Material/description_datasets.pdf
- __MACOSX/Supplemental Material/._description_datasets.pdf
- Supplemental Material/fia_rmodel_final.r
- __MACOSX/Supplemental Material/._fia_rmodel_final.r
- Supplemental Material/Results.pdf
- __MACOSX/Supplemental Material/._Results.pdf
- Supplemental Material/sigtests_final.R
