# Supplementary material for: The impact of subjective recognition experiences on recognition heuristic use: A multinomial processing tree approach
Source: Psychon Bull Rev. 2014 Mar 18;21(5):1131–8. doi: 10.3758/s13423-014-0587-4 (PMC4181781; doi:10.3758/s13423-014-0587-4)
Supplement: Supplementary file 1 — (ZIP 196 kb) [file 13423_2014_587_MOESM1_ESM.zip › Supplemental Material/fia_rmodel_final.r]

rm(list=ls())

library(MPTinR)

dmat <- structure(c(250, 1215, 667, 477, 497, 236, 134, 218, 89, 20, 
                    37, 124, 122, 520, 501, 369, 85, 527, 251, 267, 276, 104, 81, 
                    129, 37, 18, 26, 78, 74, 247, 235, 185, 413, 762, 729, 433, 761, 
                    506, 199, 155, 110, 70, 69, 143, 129, 225, 203, 166, 52, 230, 
                    199, 397, 321, 120, 49, 93, 11, 30, 19, 66, 30, 103, 105, 102, 
                    61, 150, 164, 148, 169, 45, 36, 43, 10, 9, 6, 44, 15, 111, 90, 
                    117, 42, 132, 106, 66, 137, 64, 17, 35, 14, 10, 7, 35, 9, 49, 
                    36, 83, 254, 242, 327, 188, 620, 320, 93, 84, 23, 51, 35, 104, 
                    43, 126, 108, 220, 104, 166, 185, 184, 380, 206, 57, 50, 16, 
                    54, 25, 69, 39, 67, 44, 118, 935, 2569, 1281, 827, 2108, 1226, 
                    477, 650, 367, 194, 192, 428, 429, 521, 603, 510, 57, 509, 249, 
                    545, 302, 69, 113, 161, 21, 44, 41, 98, 115, 316, 289, 363, 15, 
                    112, 42, 137, 57, 8, 26, 19, 5, 0, 1, 17, 14, 117, 113, 73, 54, 
                    231, 48, 94, 124, 76, 45, 38, 29, 2, 4, 40, 22, 101, 98, 79, 
                    732, 828, 677, 532, 2134, 1352, 263, 252, 98, 252, 136, 306, 
                    218, 293, 164, 355, 180, 232, 224, 312, 451, 299, 92, 74, 44, 
                    87, 51, 142, 80, 148, 109, 256, 50, 129, 58, 118, 111, 151, 36, 
                    10, 11, 20, 21, 45, 38, 98, 56, 73, 110, 206, 95, 170, 260, 267, 
                    32, 30, 27, 47, 36, 88, 37, 66, 55, 59, 604, 942, 497, 465, 1740, 
                    1327, 290, 279, 135, 245, 136, 302, 330, 252, 202, 249, 562, 
                    787, 389, 416, 1564, 982, 272, 264, 136, 167, 118, 271, 296, 
                    312, 202, 295), .Dim = c(16L, 18L), .Dimnames = list(c("HP09exp1", 
                                                                           "HP09exp2", "HP09exp3", "HP08exp5", "HEP11", "HPB09", "HEP106a", 
                                                                           "HEP106b", "HEP107", "HSP10exp1a", "HSP10exp1b", "HSP10exp2a", 
                                                                           "HSP10exp2b", "HEP12a", "HEP12b", "HEP12c"), NULL))

rmodel  <- "																		   
b1
(1 - b1)
  
k * c + (1-k) * b2 * c
k * (1-c) + (1-k) * (1-b2) * (1-c) 
(1-k) * b2 * (1-c)
(1-k) * (1-b2) * c
  
b3
(1 - b3)
  
r1 * a1 + (1-r1) * b4 * a1
r1 * (1 - a1) + (1-r1) * (1-b4) * (1-a1)
(1-r1) * b4 * (1-a1)
(1-r1) * (1-b4) * a1
  
  
r2 * a2 + (1-r2) * b5 * a2
r2 * (1-a2) + (1-r2) * (1-b5) * (1-a2)
(1-r2) * b5 * (1-a2)
(1-r2) * (1-b5) * a2
  
g
(1 - g)

"  


rest1 <- list("b1 = b4", "b3 = b5") # baseline
fit1 <- fit.mpt(dmat,textConnection(rmodel),fia=200000, restrictions = rest1, fit.aggregated =FALSE)

round(fit1$information.criteria$individual[,1],2)

rest2 <- list("r1 = r2","b1 = b4", "b3 = b5") # invariance hypothesis 1
fit2 <- fit.mpt(dmat,textConnection(rmodel),fia=200000, restrictions = rest2, fit.aggregated =FALSE)

round(fit2$information.criteria$individual[,1],2)


rest3 <- list("r1 = r2", "a1 = a2","b1 = b4", "b3 = b5") # invariance hypothesis 2
fit3 <- fit.mpt(dmat,textConnection(rmodel),fia=200000, restrictions = rest3, fit.aggregated =FALSE)

round(fit3$information.criteria$individual[,1],2)


rest4 <- list("r1 = r2", "a1 = a2", "k = 0", "b1 = b4", "b3 = b5") # invariance hypothesis 3
fit4 <- fit.mpt(dmat,textConnection(rmodel),fia=200000, restrictions = rest4, fit.aggregated =FALSE)

round(fit4$information.criteria$individual[,1],2)


rest5 <- list("r1 < r2","b1 = b4", "b3 = b5") # inhibition hypothesis 1
fit5 <- fit.mpt(dmat,textConnection(rmodel),fia=200000, restrictions = rest5, fit.aggregated =FALSE)

round(fit5$information.criteria$individual[,1],2)


rest6 <- list("r1 < r2", "k = 0","b1 = b4", "b3 = b5") # inhibition hypothesis 2
fit6 <- fit.mpt(dmat,textConnection(rmodel),fia=200000, restrictions = rest6, fit.aggregated =FALSE)

round(fit6$information.criteria$individual[,1],2)


rest7 <- list("r2 < r1", "a2 < a1", "b1 = b4", "b3 = b5")
fit7 <- fit.mpt(dmat,textConnection(rmodel),fia=200000, restrictions = rest7, fit.aggregated =FALSE)

round(fit7$information.criteria$individual[,1],2)


rest8 <- list("r2 < r1", "a2 = a1", "b1 = b4", "b3 = b5")
fit8 <- fit.mpt(dmat,textConnection(rmodel),fia=200000, restrictions = rest8, fit.aggregated =FALSE)

round(fit8$information.criteria$individual[,1],2)


rest9 <- list("r2 < r1", "a2 < a1", "k =0", "b1 = b4", "b3 = b5")
fit9 <- fit.mpt(dmat,textConnection(rmodel),fia=200000, restrictions = rest9, fit.aggregated =FALSE)

round(fit9$information.criteria$individual[,1],2)


#fit9 <- fit8
fiatab <- round(matrix(c(fit1$information.criteria$individual[,1],fit2$information.criteria$individual[,1],fit3$information.criteria$individual[,1],fit4$information.criteria$individual[,1],fit5$information.criteria$individual[,1],fit6$information.criteria$individual[,1],fit7$information.criteria$individual[,1],fit8$information.criteria$individual[,1],fit9$information.criteria$individual[,1]),ncol=9),2)


apply(fiatab,2,median)
bestfia <- c()

for(i in 1:nrow(fiatab)){
bestfia[i] <-	which(fiatab[i,] == min(fiatab[i,]))
}

bestfia

##########################################################################################################
##########################################################################################################
## what if b1 =b4 and b3 =b5 are not imposed??
##########################################################################################################

rest12 <- list("r1 = r2") # invariance hypothesis 1
fit12 <- fit.mpt(dmat,textConnection(rmodel),fia=200000, restrictions = rest12, fit.aggregated =FALSE)

rest13 <- list("r1 = r2", "a1 = a2") # invariance hypothesis 2
fit13 <- fit.mpt(dmat,textConnection(rmodel),fia=200000, restrictions = rest13, fit.aggregated =FALSE)

rest14 <- list("r1 = r2", "a1 = a2", "k = 0") # invariance hypothesis 3
fit14 <- fit.mpt(dmat,textConnection(rmodel),fia=200000, restrictions = rest14, fit.aggregated =FALSE)

rest15 <- list("r1 < r2") # inhibition hypothesis 1
fit15 <- fit.mpt(dmat,textConnection(rmodel),fia=200000, restrictions = rest15, fit.aggregated =FALSE)

rest16 <- list("r1 < r2", "k = 0") # inhibition hypothesis 2
fit16 <- fit.mpt(dmat,textConnection(rmodel),fia=200000, restrictions = rest16, fit.aggregated =FALSE)

rest17 <- list("r2 < r1", "a2 < a1")
fit17 <- fit.mpt(dmat,textConnection(rmodel),fia=200000, restrictions = rest17, fit.aggregated =FALSE)

rest18 <- list("r2 < r1", "a2 = a1")
fit18 <- fit.mpt(dmat,textConnection(rmodel),fia=200000, restrictions = rest18, fit.aggregated =FALSE)

rest19 <- list("r2 < r1", "a2 < a1", "k =0")
fit19 <- fit.mpt(dmat,textConnection(rmodel),fia=200000, restrictions = rest19, fit.aggregated =FALSE)


fiatab <- round(matrix(c(fit1$information.criteria$individual[,1],fit2$information.criteria$individual[,1],fit3$information.criteria$individual[,1],fit4$information.criteria$individual[,1],fit5$information.criteria$individual[,1],fit6$information.criteria$individual[,1],fit7$information.criteria$individual[,1],fit8$information.criteria$individual[,1],fit9$information.criteria$individual[,1],fit12$information.criteria$individual[,1],fit13$information.criteria$individual[,1],fit14$information.criteria$individual[,1],fit15$information.criteria$individual[,1],fit16$information.criteria$individual[,1],fit17$information.criteria$individual[,1],fit18$information.criteria$individual[,1],fit19$information.criteria$individual[,1]),ncol=17),2)

colSums(fiatab)

apply(fiatab,2,median)
bestfia <- c()

for(i in 1:nrow(fiatab)){
bestfia[i] <-	which(fiatab[i,] == min(fiatab[i,]))
}

bestfia
