# Supplementary material for: The impact of subjective recognition experiences on recognition heuristic use: A multinomial processing tree approach
Source: Psychon Bull Rev. 2014 Mar 18;21(5):1131–8. doi: 10.3758/s13423-014-0587-4 (PMC4181781; doi:10.3758/s13423-014-0587-4)
Supplement: Supplementary file 1 — (ZIP 196 kb) [file 13423_2014_587_MOESM1_ESM.zip › Supplemental Material/sigtests_final.R]

rm(list=ls())
dmat <- structure(c(250, 1215, 667, 477, 497, 236, 134, 218, 89, 20, 
                    37, 124, 122, 520, 501, 369, 85, 527, 251, 267, 276, 104, 81, 
                    129, 37, 18, 26, 78, 74, 247, 235, 185, 413, 762, 729, 433, 761, 
                    506, 199, 155, 110, 70, 69, 143, 129, 225, 203, 166, 52, 230, 
                    199, 397, 321, 120, 49, 93, 11, 30, 19, 66, 30, 103, 105, 102, 
                    61, 150, 164, 148, 169, 45, 36, 43, 10, 9, 6, 44, 15, 111, 90, 
                    117, 42, 132, 106, 66, 137, 64, 17, 35, 14, 10, 7, 35, 9, 49, 
                    36, 83, 254, 242, 327, 188, 620, 320, 93, 84, 23, 51, 35, 104, 
                    43, 126, 108, 220, 104, 166, 185, 184, 380, 206, 57, 50, 16, 
                    54, 25, 69, 39, 67, 44, 118, 935, 2569, 1281, 827, 2108, 1226, 
                    477, 650, 367, 194, 192, 428, 429, 521, 603, 510, 57, 509, 249, 
                    545, 302, 69, 113, 161, 21, 44, 41, 98, 115, 316, 289, 363, 15, 
                    112, 42, 137, 57, 8, 26, 19, 5, 0, 1, 17, 14, 117, 113, 73, 54, 
                    231, 48, 94, 124, 76, 45, 38, 29, 2, 4, 40, 22, 101, 98, 79, 
                    732, 828, 677, 532, 2134, 1352, 263, 252, 98, 252, 136, 306, 
                    218, 293, 164, 355, 180, 232, 224, 312, 451, 299, 92, 74, 44, 
                    87, 51, 142, 80, 148, 109, 256, 50, 129, 58, 118, 111, 151, 36, 
                    10, 11, 20, 21, 45, 38, 98, 56, 73, 110, 206, 95, 170, 260, 267, 
                    32, 30, 27, 47, 36, 88, 37, 66, 55, 59, 604, 942, 497, 465, 1740, 
                    1327, 290, 279, 135, 245, 136, 302, 330, 252, 202, 249, 562, 
                    787, 389, 416, 1564, 982, 272, 264, 136, 167, 118, 271, 296, 
                    312, 202, 295), .Dim = c(16L, 18L), .Dimnames = list(c("HP09exp1", 
                                                                           "HP09exp2", "HP09exp3", "HP08exp5", "HEP11", "HPB09", "HEP106a", 
                                                                           "HEP10db", "HEP107", "HSP10exp1a", "HSP10exp1b", "HSP10exp2a", 
                                                                           "HSP10exp2b", "HEP12a", "HEP12b", "HEP12c"), NULL))

rplusmodel <- function(Q, rest=0, restB=0){  
  
  b1 <- Q[1]
  b2 <- Q[2]
  b3 <- Q[3]
  b4 <- Q[4]
  b5 <- Q[5]
  k <- Q[6]
  c <- Q[7]
  g <- Q[8]
  r1 <- Q[9]
  r2 <- Q[10]
  a1 <- Q[11]
  a2 <- Q[12]
  
  
  
  if(rest == 1) r2 <- r1*Q[10]  # inequality restriction, r1 > r2 
  if(rest == 2) r2 <- r1 # equality restriction, r1 = r2 
  
  if(rest == 3) a2 <- a1*Q[12]  # inequality restriction, a1 > a2 
  if(rest == 4) a2 <- a1  # equality restriction, a1 = a2 
  
  if(rest == 5) k <- 0
  
  if(restB == 1){b4 <- b1; b5 <- b3}
  
  e <- rep(NA,18)
  
  e[1] <- b1
  e[2] <- 1 - b1
  
  e[3] <- k * c + (1-k) * b2 * c
  e[4] <- k * (1-c) + (1-k) * (1-b2) * (1-c) 
  e[5] <- (1-k) * b2 * (1-c)
  e[6] <- (1-k) * (1-b2) * c
  
  e[7] <- b3
  e[8] <- 1 - b3
  
  e[9] <- r1 * a1 + (1-r1) * b4 * a1
  e[10] <- r1 * (1 - a1) + (1-r1) * (1-b4) * (1-a1)
  e[11] <- (1-r1) * b4 * (1-a1)
  e[12] <- (1-r1) * (1-b4) * a1
  
  e[13] <- r2 * a2 + (1-r2) * b5 * a2
  e[14] <- r2 * (1-a2) + (1-r2) * (1-b5) * (1-a2)
  e[15] <- (1-r2) * b5 * (1-a2)
  e[16] <- (1-r2) * (1-b5) * a2
  
  e[17] <- g
  e[18] <- 1 - g
  
  
  
  e<-e*c(rep(sum(d[1:2]),2),rep(sum(d[3:6]),4),rep(sum(d[7:8]),2),rep(sum(d[9:12]),4),rep(sum(d[13:16]),4),rep(sum(d[17:18]),2)) 
  
  Gsq <- sum(2*d[d!=0]*(log(d[d!=0])-log(e[d!=0])))
  
  return(Gsq)
  
}


fitmat0 <- matrix(NA, ncol=14, nrow=16)
fitmat1 <- matrix(NA, ncol=14, nrow=16)
fitmat2 <- matrix(NA, ncol=14, nrow=16)
fitmat3 <- matrix(NA, ncol=14, nrow=16)
fitmat4 <- matrix(NA, ncol=14, nrow=16)
fitmat5 <- matrix(NA, ncol=14, nrow=16)
fitmat6 <- matrix(NA, ncol=14, nrow=16)
fitmat7 <- matrix(NA, ncol=14, nrow=16)

fitmat0b <- matrix(NA, ncol=14, nrow=16)
fitmat1b <- matrix(NA, ncol=14, nrow=16)
fitmat2b <- matrix(NA, ncol=14, nrow=16)
fitmat3b <- matrix(NA, ncol=14, nrow=16)
fitmat4b <- matrix(NA, ncol=14, nrow=16)
fitmat5b <- matrix(NA, ncol=14, nrow=16)
fitmat6b <- matrix(NA, ncol=14, nrow=16)
fitmat7b <- matrix(NA, ncol=14, nrow=16)

colnames(fitmat0) <- colnames(fitmat1) <- colnames(fitmat2)<- colnames(fitmat3) <- colnames(fitmat4) <- c("G^2", "p-value", "b1", "b2", "b3", "b4", "b5", "k", "c", "g","r1","r2","a1","a2")


colnames(fitmat0b) <- colnames(fitmat1b) <- colnames(fitmat2b)<- colnames(fitmat3b) <- colnames(fitmat4b) <- c("G^2", "p-value", "b1", "b2", "b3", "b4", "b5", "k", "c", "g","r1","r2","a1","a2")


rownames(fitmat0) <- rownames(dmat)
rownames(fitmat1) <- rownames(dmat)
rownames(fitmat2) <- rownames(dmat)


for (c in 1:16){
  
  d <- dmat[c,]
  
  START <- runif(12)
  LOWER <- rep(0,12)
  UPPER <- rep(1,12)
  rplusfit <- nlminb(start=START, rplusmodel, lower=LOWER, upper=UPPER, rest=0)
  temp <- c(rplusfit$objective,pchisq(round(rplusfit$objective,4),0,lower.tail=FALSE),c(rplusfit$par))
  fitmat0[c,] <- temp
  
  START <- runif(12)
  LOWER <- rep(0,12)
  UPPER <- rep(1,12)
  rplusfit <- nlminb(start=START, rplusmodel, lower=LOWER, upper=UPPER, rest=1)
  temp <- c(rplusfit$objective,pchisq(round(rplusfit$objective,4),0,lower.tail=FALSE),c(rplusfit$par[1:9],rplusfit$par[9]*rplusfit$par[10],rplusfit$par[11:12]))
  fitmat1[c,] <- temp
  
  START <- runif(12)
  LOWER <- rep(0,12)
  UPPER <- rep(1,12)
  rplusfit <- nlminb(start=START, rplusmodel, lower=LOWER, upper=UPPER,rest=2)
  temp <- c(rplusfit$objective,pchisq(round(rplusfit$objective,4),1,lower.tail=FALSE),c(rplusfit$par[1:9],rplusfit$par[9],rplusfit$par[11:12]))
  fitmat2[c,] <- temp 
  
  START <- runif(12)
  LOWER <- rep(0,12)
  UPPER <- rep(1,12)
  rplusfit <- nlminb(start=START, rplusmodel, lower=LOWER, upper=UPPER,rest=3)
  temp <- c(rplusfit$objective,pchisq(round(rplusfit$objective,4),1,lower.tail=FALSE),c(rplusfit$par[1:10],rplusfit$par[11],rplusfit$par[11]*rplusfit$par[12]))
  fitmat3[c,] <- temp 
  
  START <- runif(12)
  LOWER <- rep(0,12)
  UPPER <- rep(1,12)
  rplusfit <- nlminb(start=START, rplusmodel, lower=LOWER, upper=UPPER,rest=4)
  temp <- c(rplusfit$objective,pchisq(round(rplusfit$objective,4),1,lower.tail=FALSE),c(rplusfit$par[1:11],rplusfit$par[11]))
  fitmat4[c,] <- temp 
  
  START <- runif(12)
  LOWER <- rep(0,12)
  UPPER <- rep(1,12)
  rplusfit <- nlminb(start=START, rplusmodel, lower=LOWER, upper=UPPER,rest=5)
  temp <- c(rplusfit$objective,pchisq(round(rplusfit$objective,4),1,lower.tail=FALSE),c(rplusfit$par[1:11],rplusfit$par[11]))
  fitmat5[c,] <- temp   
  
  ############################################
  
  START <- runif(12)
  LOWER <- rep(0,12)
  UPPER <- rep(1,12)
  rplusfit <- nlminb(start=START, rplusmodel, lower=LOWER, upper=UPPER, rest=0, restB=1)
  temp <- c(rplusfit$objective,pchisq(round(rplusfit$objective,4),2,lower.tail=FALSE),c(rplusfit$par[c(1,2,3,1,3)],rplusfit$par[6:12]))
  fitmat0b[c,] <- temp
  
  START <- runif(12)
  LOWER <- rep(0,12)
  UPPER <- rep(1,12)
  rplusfit <- nlminb(start=START, rplusmodel, lower=LOWER, upper=UPPER, rest=1, restB=1)
  temp <- c(rplusfit$objective,pchisq(round(rplusfit$objective,4),2,lower.tail=FALSE),c(rplusfit$par[c(1,2,3,1,3)],rplusfit$par[6:9],rplusfit$par[9]*rplusfit$par[10],rplusfit$par[11:12]))
  fitmat1b[c,] <- temp
  
  START <- runif(12)
  LOWER <- rep(0,12)
  UPPER <- rep(1,12)
  rplusfit <- nlminb(start=START, rplusmodel, lower=LOWER, upper=UPPER,rest=2, restB=1)
  temp <- c(rplusfit$objective,pchisq(round(rplusfit$objective,4),3,lower.tail=FALSE),c(rplusfit$par[c(1,2,3,1,3)],rplusfit$par[6:9],rplusfit$par[9],rplusfit$par[11:12]))
  fitmat2b[c,] <- temp 
  
  START <- runif(12)
  LOWER <- rep(0,12)
  UPPER <- rep(1,12)
  rplusfit <- nlminb(start=START, rplusmodel, lower=LOWER, upper=UPPER,rest=3, restB=1)
  temp <- c(rplusfit$objective,pchisq(round(rplusfit$objective,4),2,lower.tail=FALSE),c(rplusfit$par[c(1,2,3,1,3)],rplusfit$par[6:10],rplusfit$par[11],rplusfit$par[11]*rplusfit$par[12]))
  fitmat3b[c,] <- temp 
  
  START <- runif(12)
  LOWER <- rep(0,12)
  UPPER <- rep(1,12)
  rplusfit <- nlminb(start=START, rplusmodel, lower=LOWER, upper=UPPER,rest=4, restB=1)
  temp <- c(rplusfit$objective,pchisq(round(rplusfit$objective,4),3,lower.tail=FALSE),c(rplusfit$par[c(1,2,3,1,3)],rplusfit$par[6:11],rplusfit$par[11]))
  fitmat4b[c,] <- temp 
  
  
  START <- runif(12)
  LOWER <- rep(0,12)
  UPPER <- rep(1,12)
  rplusfit <- nlminb(start=START, rplusmodel, lower=LOWER, upper=UPPER,rest=5, restB=1)
  temp <- c(rplusfit$objective,pchisq(round(rplusfit$objective,4),3,lower.tail=FALSE),c(rplusfit$par[c(1,2,3,1,3)],rplusfit$par[6:11],rplusfit$par[11]))
  fitmat5b[c,] <- temp 
  
  print(c)
  
}    


### model with two b's ######
##############################

## baseline model ##
##############################
###

# Table 2: Model fit and Maximum Likelihood Parameter Estimates #
round(fitmat0b,3)

# significant misfit #
which(fitmat0b[,2]<.05)

## test on the r parameters ##
##############################

# difference in model fit between no restriction and the inequality # 
(diff10 <- round(fitmat1b[,1] - fitmat0b[,1],4))

# single p-values #
round(0.5*pchisq(diff10,0,lower.tail=FALSE) + 0.5*pchisq(diff10,1,lower.tail=FALSE),2)

# overall p-value #
sum(0.5^16*choose(16,0:16)*pchisq(sum(diff10),0:16,lower.tail=FALSE))

###
# difference between the inequality and the equality #
(diff21 <- round(fitmat2b[,1] - fitmat1b[,1],4))

#sum of differences in model fit for all data sets#
sum(diff21)

sort(diff21)

# single p-values #
round(0.5*pchisq(diff21,0,lower.tail=FALSE) + 0.5*pchisq(diff21,1,lower.tail=FALSE),2)

# overall p-value #
sum(0.5^16*choose(16,0:16)*pchisq(sum(diff21),0:16,lower.tail=FALSE))


#############################
## test on the k parameter ##
#############################


# can one restrict k to 0?
#difference between no restriction and the fixed value

(diff50 <- round(fitmat5b[,1] - fitmat0b[,1],2))
sort(diff50)
round(0.5*pchisq(diff50,0,lower.tail=FALSE) + 0.5*pchisq(diff50,1,lower.tail=FALSE),2)

#reporting value
summary(fitmat0b[,8])

###############################
## test on the a parameters  ##
###############################

(diff30 <- round(fitmat3b[,1] - fitmat0b[,1],4))
sort(diff30)

# single p-values #
round(0.5*pchisq(diff30,0,lower.tail=FALSE) + 0.5*pchisq(diff30,1,lower.tail=FALSE),2)

# overall p-value #
sum(diff30)
sum(0.5^16*choose(16,0:16)*pchisq(sum(diff30),0:16,lower.tail=FALSE))

###
# difference between the inequality and the equality #
(diff31 <- round(fitmat4b[,1] - fitmat3b[,1],4))
sort(diff31)

# single p-values #
round(0.5*pchisq(diff31,0,lower.tail=FALSE) + 0.5*pchisq(diff31,1,lower.tail=FALSE),2)
which(round(0.5*pchisq(diff31,0,lower.tail=FALSE) + 0.5*pchisq(diff31,1,lower.tail=FALSE),2)>.05)


sum(diff31)
round(0.5*pchisq(sort(diff31),0,lower.tail=FALSE) + 0.5*pchisq(sort(diff31),1,lower.tail=FALSE),2)
sum(round(0.5*pchisq(diff31,0,lower.tail=FALSE) + 0.5*pchisq(diff31,1,lower.tail=FALSE),2) < .05)

# overall p-value #
sum(diff31)
sum(0.5^16*choose(16,0:16)*pchisq(sum(diff31),0:16,lower.tail=FALSE))

#######################################################################################################################################
## saturated model ##
##############################
## test on the r parameters ##
##############################

###
#difference between no restriction and the inequality # 
(diff10 <- round(fitmat1[,1] - fitmat0[,1],4))

# single p-values #
round(0.5*pchisq(diff10,0,lower.tail=FALSE) + 0.5*pchisq(diff10,1,lower.tail=FALSE),2)

# overall p-value #
sum(0.5^16*choose(16,0:16)*pchisq(sum(diff10),0:16,lower.tail=FALSE))

###
# difference between the inequality and the equality #
(diff21 <- round(fitmat2[,1] - fitmat1[,1],4))

sort(diff21)

# single p-values #
round(0.5*pchisq(diff21,0,lower.tail=FALSE) + 0.5*pchisq(diff21,1,lower.tail=FALSE),2)
sum(round(0.5*pchisq(diff21,0,lower.tail=FALSE) + 0.5*pchisq(diff21,1,lower.tail=FALSE),2) < .05)

# overall p-value #
sum(0.5^16*choose(16,0:16)*pchisq(sum(diff21),0:16,lower.tail=FALSE))


#############################
## test on the k parameter ##
#############################


# can one restrict k to 0?
#difference between no restriction and the fixed value

(diff50 <- round(fitmat5[,1] - fitmat0[,1],2))
round(0.5*pchisq(diff50,0,lower.tail=FALSE) + 0.5*pchisq(diff50,1,lower.tail=FALSE),2)


###############################
## test on the a parameters  ##
###############################

(diff30 <- round(fitmat3[,1] - fitmat0[,1],4))

# single p-values #
round(0.5*pchisq(diff30,0,lower.tail=FALSE) + 0.5*pchisq(diff30,1,lower.tail=FALSE),2)

# overall p-value #
sum(0.5^16*choose(16,0:16)*pchisq(sum(diff30),0:16,lower.tail=FALSE))

###
# difference between the inequality and the equality #
(diff31 <- round(fitmat4[,1] - fitmat3[,1],4))

sort(diff31)

# single p-values #
round(0.5*pchisq(diff31,0,lower.tail=FALSE) + 0.5*pchisq(diff31,1,lower.tail=FALSE),2)
sum(round(0.5*pchisq(diff31,0,lower.tail=FALSE) + 0.5*pchisq(diff31,1,lower.tail=FALSE),2) < .05)

# overall p-value #
sum(0.5^16*choose(16,0:16)*pchisq(sum(diff31),0:16,lower.tail=FALSE))
